# Supplementary material for: Global blood gene expression profiles following a breast cancer diagnosis—Clinical follow-up in the NOWAC post-genome cohort
Source: PLoS One. 2021 Mar 8;16(3):e0246650. doi: 10.1371/journal.pone.0246650 (PMC7939296; doi:10.1371/journal.pone.0246650)
Supplement: S2 Appendix — We performed limma analyses with a moving window in time to identify time periods after breast cancer diagnosis where cases and controls had different gene expression profiles. Significant genes were defined as genes that were significant for at least one time period out of a total of 22 periods. If any genes reached significance in an identical number of periods, the median of the p-values was calculated, and the genes were sorted by this median. The list is sorted by the number of time periods where each gene reached significance, hence the top of the list are the genes that were significant in the highest number of periods. (XLSX) [file pone.0246650.s002.xlsx]

## Sheet: signGenesDiedMetSorted_20171120
Appendix, Olsen et al., Global blood gene expression profiles following a breast cancer diagnosis – clinical follow-up in the NOWAC Post-genome cohort
List of 1627 differentially expressed genes in breast cancer patients with metastasis who died during follow-up, compared to healthy controls.
We performed limma analyses with a moving window in time to identify time periods after breast cancer diagnosis where cases and controls had different gene expression profiles.
Significant genes were defined as genes that were significant for at least one time period out of a total of 22 periods.
If any genes reached significance in an identical number of periods, the median of the p-values was calculated, and the genes were sorted by this median.
The list is sorted by the number of time periods where each gene reached significance, hence the top of the list are the genes that were significant in the highest number of periods.
Gene	n of sign periods (of 22)	median p-value
HBD	5	6.68e-06
AHSP	5	1.8e-05
EPB42	5	2.66e-05
RNPEP	5	3.1e-05
C20orf108	5	3.93e-05
GUK1	5	3.98e-05
STRADB	5	4.51e-05
SMOX	5	6.94e-05
DPM2	5	0.000105464
C22orf25	5	0.000125404
KLHL3	5	0.00012855
FAM83F	5	0.000130016
FAM104A	5	0.00014653
CA1	5	0.000151637
SLC6A10P	5	0.00016033
LGALS3	5	0.000167703
PHLDB1	5	0.000172982
ZC3H5	5	0.000173572
ITPR3	5	0.000176941
PPP2R5B	5	0.000182866
C5orf4	5	0.000186433
HBM	5	0.00018891
PHACTR4	5	0.000189127
CACNA1I	5	0.000189957
OSBP2	5	0.000194894
ARHGEF18	5	0.000197116
SKAP2	5	0.000198781
AZI1	5	0.000205017
C9orf62	5	0.000205834
CDC34	5	0.000210069
SESN3	5	0.000212019
SLC25A28	5	0.000213906
ACPT	5	0.000215275
FECH	5	0.000218924
PIK3IP1	5	0.000225599
MKRN1	5	0.000237764
FKBP8	5	0.000251952
EPB49	5	0.000259795
SGSM2	5	0.000268136
HBE1	5	0.000278242
SRRD	5	0.000280796
BSG	5	0.00028563
DARC	5	0.000292913
BCL2L1	5	0.000317678
AP2A1	5	0.000327072
KIAA1539	5	0.000328138
ADRA2C	5	0.00033078
SMARCAL1	5	0.000335775
GATA1	5	0.000342281
ALDOC	5	0.000342607
FAM46C	5	0.00035349
KLF1	5	0.000363861
RILP	5	0.000365591
SELENBP1	5	0.00037567
LOC643665	5	0.000379345
E2F2	5	0.000397209
MYL4	5	0.000433277
ASB1	5	0.00045413
KLHL22	5	0.000464654
LOC650646	5	0.000472009
MPP1	5	0.000473653
LOC646508	5	0.000478547
GYPB	5	0.000479428
MARCH8	5	0.000495291
C19orf62	5	0.000504914
KCNJ10	5	0.000506805
RNF11	5	0.000507592
PPP1R13B	5	0.000511347
IGF2BP2	5	0.00052058
GMPR	5	0.00056721
MLLT6	5	0.00057849
BOAT	5	0.000581624
MARCH2	5	0.000596201
RBM38	5	0.000600576
DEF6	5	0.000616609
LOC91561	5	0.000621954
CCND3	5	0.000639192
TCF25	5	0.000641298
DMWD	5	0.000659014
DNAJB2	5	0.000705161
RNF10	5	0.000722328
SLC6A8	5	0.000734211
DCUN1D1	5	0.000746989
INPP5F	5	0.000803337
SPG7	5	0.000827908
RPS26L	5	0.000841248
SEMA6B	5	0.000878751
FSTL4	5	0.00090514
CXorf65	5	0.000963355
C14orf173	5	0.00103844
TMEM183B	5	0.00105419
HMBS	5	0.00114253
OPTN	5	0.00115854
MCOLN1	5	0.00119889
XPNPEP2	5	0.00123854
WDR45	5	0.00127813
DNAJA4	5	0.00132293
C14orf45	5	0.00135049
RANBP10	5	0.00138177
TRIM10	5	0.00138385
FOXO4	5	0.00139624
TNS1	5	0.00143981
TSPAN5	5	0.00147228
TGM2	5	0.00152166
LOC389293	5	0.00190357
C17orf68	5	0.00194442
EIF2B5	5	0.0022078
ISCA1L	5	0.00270822
TPT1	4	5.27e-05
TPM2	4	5.73e-05
TESC	4	0.000101632
IQGAP2	4	0.000112534
PIK4CA	4	0.000126846
GPX1	4	0.000156738
LOC729148	4	0.00016856
RBM10	4	0.000187791
D2HGDH	4	0.000211324
ZC3HC1	4	0.000223004
TNRC6B	4	0.000239765
SNRNP70	4	0.000267224
FAM39E	4	0.000277511
WDR59	4	0.000294233
GEMIN4	4	0.000299153
RASAL3	4	0.00031734
SAE1	4	0.000333805
RPS27L	4	0.00033742
HEXDC	4	0.000371195
CIRBP	4	0.000431333
CIRH1A	4	0.000431537
CBX7	4	0.000438861
ACACB	4	0.00045821
TJAP1	4	0.000458697
PLA2G4B	4	0.000479144
UBXN1	4	0.000485644
STAG3L1	4	0.00049555
C14orf124	4	0.000502342
CALM3	4	0.000504557
C1orf85	4	0.000518726
SLC9A3R1	4	0.000524426
ACTRT1	4	0.000530348
RAB2B	4	0.000545409
SLC37A4	4	0.000565833
RBM4	4	0.000609629
RPS26P11	4	0.000611661
MAGED1	4	0.000617823
CBX3	4	0.000626319
LYST	4	0.000626627
MOSPD3	4	0.000629717
PINK1	4	0.000635772
TMPRSS9	4	0.000636658
EML3	4	0.000645068
FAM134A	4	0.000659486
SFI1	4	0.000660206
METTL9	4	0.000660388
ACAD11	4	0.000680909
LOC642031	4	0.000681886
POGZ	4	0.000684225
POLR2J4	4	0.000709626
SRRM2	4	0.000711523
ZGPAT	4	0.000716166
DENND1C	4	0.000719299
WDR40A	4	0.000731779
EWSR1	4	0.000740509
NDUFB3	4	0.000745349
TTC31	4	0.000745462
BRD2	4	0.000753198
CCDC92	4	0.000756138
HPS1	4	0.00079547
CCR7	4	0.000800231
PDZK1IP1	4	0.000803629
SKIV2L2	4	0.000804171
DDX3X	4	0.00081681
BTBD12	4	0.000824628
CCM2	4	0.000832878
CIB1	4	0.000846239
TAF1C	4	0.000857527
BNIP3L	4	0.000863162
GLRX5	4	0.000876186
PPRC1	4	0.000898309
LOC613037	4	0.000913669
AARS2	4	0.000937859
LZTR1	4	0.00094586
CEBPG	4	0.000949977
LMTK3	4	0.000964238
TNFRSF14	4	0.000964314
NUDC	4	0.00100386
FANCG	4	0.00100432
C11orf80	4	0.00103186
CEBPA	4	0.00105046
RASGRP2	4	0.00105861
RNF123	4	0.00108124
ACTR3	4	0.00108507
PPM1G	4	0.00109519
BTN3A3	4	0.00110181
HAGH	4	0.00110856
EMD	4	0.00111299
TRIP12	4	0.00111533
GLG1	4	0.00114505
CCDC106	4	0.00115285
RSL24D1	4	0.0011627
SLITRK1	4	0.00116289
GBAS	4	0.00117353
PGAP3	4	0.00117515
C2orf24	4	0.00119016
CSGALNACT2	4	0.00119429
PDCD10	4	0.00120382
SPOCK2	4	0.00120491
AP1M1	4	0.00121365
CLCN7	4	0.00122134
RSAD1	4	0.00122897
SFRS5	4	0.00124218
LRCH3	4	0.0012496
MRPL3	4	0.00126264
CDK5RAP3	4	0.00126296
LOC151579	4	0.00127806
LOC441081	4	0.00128171
SLC7A6	4	0.00129471
ADARB1	4	0.00129577
C7orf27	4	0.00129873
TMEM175	4	0.00130324
CDC37	4	0.00131159
CYP1B1	4	0.0013123
EFR3A	4	0.00131908
SFRS14	4	0.001322
TXK	4	0.00132218
LOC642333	4	0.00133632
UNC84B	4	0.00134603
TXN	4	0.00135048
JOSD1	4	0.00136509
SNAPC4	4	0.00137371
LSM3	4	0.00137534
SURF6	4	0.00137668
CDH23	4	0.00139697
LOC441775	4	0.00140768
COPS7B	4	0.00142003
C16orf72	4	0.00142199
FH	4	0.00143423
GNPDA1	4	0.00144353
RIOK3	4	0.00144452
TAF15	4	0.00146492
TRPT1	4	0.00147155
ARS2	4	0.00147919
TXLNA	4	0.00149456
RNF216	4	0.00151119
XK	4	0.00154945
ADCK2	4	0.0015681
ZDHHC8	4	0.00156955
SF3A3	4	0.00158475
LOC728888	4	0.00159386
SLC24A6	4	0.00159423
CAPZA2	4	0.00162742
CCDC130	4	0.00162746
TXNDC12	4	0.0016417
ACTR2	4	0.00164629
GPN2	4	0.00164807
RPS2	4	0.00167297
NSUN5B	4	0.00168708
SLFN11	4	0.00169077
POLL	4	0.00169395
KAT2A	4	0.00170444
C1orf128	4	0.00172613
C14orf106	4	0.00173005
MAGED2	4	0.00174822
CCDC12	4	0.00175046
BLOC1S1	4	0.00175509
MRPS18C	4	0.00180733
TAX1BP1	4	0.00187531
TRIM4	4	0.00188122
AP1S2	4	0.00188474
ALAS2	4	0.00189106
DBNDD1	4	0.00189252
EXOSC10	4	0.00192184
E4F1	4	0.00195461
CCDC72	4	0.00195971
HGS	4	0.00196928
NCBP1	4	0.00198097
SDCCAG3	4	0.00201636
DPM1	4	0.0020251
PSMA4	4	0.00204565
MCM7	4	0.00204827
GRINA	4	0.00205689
RIMS3	4	0.00207908
PMS2L5	4	0.00208998
SCYL1	4	0.0020943
CCDC84	4	0.00210773
FCGR3A	4	0.00211041
TUBG2	4	0.00211149
ATP8B2	4	0.00212231
SLMAP	4	0.00212889
S100A12	4	0.00215283
LOC654103	4	0.00216104
ITPKB	4	0.00219274
MFGE8	4	0.00220818
NINJ2	4	0.00223523
BPGM	4	0.00224863
NR1D1	4	0.00225963
AOF2	4	0.00226761
CDK5RAP1	4	0.00227761
MGC13057	4	0.00229446
ILVBL	4	0.00232054
ZSCAN2	4	0.00232071
DPY19L1	4	0.00233697
CASC3	4	0.00233816
UBAP1	4	0.00235342
HDAC1	4	0.00235979
PRDX2	4	0.00238203
WDR18	4	0.00238304
FYN	4	0.00238536
SRXN1	4	0.0024051
RGMA	4	0.00242731
ABCF3	4	0.00244548
TYSND1	4	0.00247253
SNX3	4	0.00254191
C19orf59	4	0.002586
KEL	4	0.00260489
AMY1A	4	0.00261706
PIP4K2C	4	0.0026326
MGC15763	4	0.00269206
YPEL5	4	0.00271582
GMFB	4	0.00272877
DNA2	4	0.0027296
PEX5	4	0.00276206
TTC32	4	0.00276975
GNA12	4	0.00289303
C6orf153	4	0.00296094
PCTP	4	0.00296442
CUL9	4	0.00297983
RAB11FIP3	4	0.00303036
ATP6V0E2	4	0.00316422
RIPK4	4	0.00317708
LIG1	4	0.00330955
SELK	4	0.00332738
AARS	4	0.00337406
SNCA	4	0.00338114
LRCH4	4	0.0035228
MAP4K2	4	0.00357119
SERPINB1	4	0.003779
HBG2	4	0.00415379
SLC1A5	3	0.000117795
ST6GALNAC4	3	0.000200439
LOC730316	3	0.000209415
STOM	3	0.000222268
NAB1	3	0.000261985
LILRA5	3	0.000269581
LTBP4	3	0.000275453
RNF220	3	0.000281934
ABL1	3	0.000284094
NBPF10	3	0.000360928
ATP6V1G1	3	0.000397037
HDGF	3	0.0003971
SHOC2	3	0.000400224
GLTSCR2	3	0.000403065
KIAA1683	3	0.000421327
FIS1	3	0.000427256
YTHDF3	3	0.000431523
PCMTD1	3	0.000491825
ELOF1	3	0.000503645
CTDSP2	3	0.000559766
RBX1	3	0.000561914
ANXA1	3	0.000575214
COX7B	3	0.000584731
NDUFV1	3	0.000659274
PFDN5	3	0.00066414
LOC649821	3	0.000669124
HIC2	3	0.000676853
PSMC6	3	0.000686144
SIN3A	3	0.000690288
STK38	3	0.000697249
PHCA	3	0.000715429
ARTN	3	0.000728154
GAK	3	0.000741931
VPS29	3	0.000743504
ZMIZ2	3	0.000788421
LOC648796	3	0.000795162
FNBP1	3	0.000795526
CCDC23	3	0.000801657
TRAK2	3	0.000802946
FANCD2	3	0.000812561
EIF2B4	3	0.000846613
DEK	3	0.000851585
MMS19L	3	0.00089048
SCAMP3	3	0.000914167
TMEM131	3	0.000933489
SPTAN1	3	0.000942931
MXD4	3	0.000945073
LOC23117	3	0.000952135
RDH5	3	0.000957963
DHRS1	3	0.000993898
DGKD	3	0.000998051
TBC1D10B	3	0.00101113
MEGF10	3	0.00101196
CD81	3	0.00101988
BNIP2	3	0.00102166
LOC389787	3	0.00102558
PSMA6	3	0.0010259
LOC648000	3	0.0010639
LOC440589	3	0.00108575
FAM39DP	3	0.00109558
SLC40A1	3	0.00111125
NUP62	3	0.00115964
C14orf93	3	0.00116237
PICK1	3	0.00116416
STAG2	3	0.0011649
MYO9A	3	0.00118276
SUSD5	3	0.00118484
MBNL3	3	0.00119136
GSPT1	3	0.00121976
XYLT2	3	0.00122582
CXXC1	3	0.00122582
HIRIP3	3	0.00122987
NFE2	3	0.00123866
PPP3CC	3	0.00125103
MFSD10	3	0.00128823
C2orf42	3	0.00131166
TRRAP	3	0.00135269
SFRS4	3	0.00136484
FAM102A	3	0.00136849
PAPOLA	3	0.00138417
LOC285176	3	0.00139653
SNX14	3	0.00141588
ATP5L	3	0.00143026
CFL1	3	0.00144302
MIAT	3	0.00144794
TMED7	3	0.00145413
FGF18	3	0.00145692
LRRC14	3	0.00146814
POLR3H	3	0.00147804
EPHB6	3	0.0014796
TIMM22	3	0.0014801
MAP4K1	3	0.00149979
DPY30	3	0.00152905
AFG3L1	3	0.00156113
IRX1	3	0.00161027
MAF	3	0.00161527
TCEA2	3	0.00162492
ECHDC2	3	0.00164308
SCRIB	3	0.00165389
FAR1	3	0.00166284
ATP5C1	3	0.00167629
HEATR1	3	0.00172488
MBNL1	3	0.00175265
CSNK1E	3	0.00176141
SLC20A1	3	0.00176567
WDR6	3	0.00179054
C14orf112	3	0.00181837
DMAP1	3	0.00182997
OXA1L	3	0.00183335
PTCD1	3	0.00183991
LRSAM1	3	0.00184565
FAIM3	3	0.00187318
ZNF212	3	0.00188027
EBNA1BP2	3	0.00189637
FN3KRP	3	0.00189678
LOC400963	3	0.00189682
PCNP	3	0.00191419
MTCH1	3	0.00192363
RNF144	3	0.0019616
TSR2	3	0.00196999
U2AF1L2	3	0.00199367
MYL6	3	0.00200015
IFITM3	3	0.00201266
PTBP1	3	0.00201329
CD36	3	0.00201874
RPS26	3	0.00202527
EVI2A	3	0.00203823
BCR	3	0.00204891
RHBDL3	3	0.00205073
TXNDC17	3	0.00206016
DYNLT1	3	0.00207872
ZNF142	3	0.00211264
TRIM33	3	0.00213289
DDR1	3	0.00218225
LIAS	3	0.00221953
PSMF1	3	0.00223103
SF3B14	3	0.00223454
STAG3L2	3	0.00224368
TMEM145	3	0.00227539
GABBR1	3	0.00228298
SLC25A3	3	0.00229144
ZBTB20	3	0.00233941
LOC220686	3	0.00235991
DNMT1	3	0.0023775
NSUN5C	3	0.00238911
SORBS3	3	0.00238953
TUSC4	3	0.0024022
IDH3B	3	0.00242168
LOC92017	3	0.00242845
FXYD5	3	0.00244077
LOC728481	3	0.00247177
PAF1	3	0.00247873
C8orf41	3	0.00248667
CRELD1	3	0.00249329
REXO4	3	0.00249506
ATXN2	3	0.00252983
SLC25A25	3	0.00259346
EVL	3	0.00261556
SERF2	3	0.00262372
LOC644934	3	0.00262621
LOC400986	3	0.00266429
SLC24A4	3	0.00268718
PLCG1	3	0.00269451
ATG3	3	0.00270717
GTF3C2	3	0.00273043
2009-09-01	3	0.00274796
ANXA3	3	0.00277322
ENOSF1	3	0.00277722
NOP2	3	0.00277953
ISG20	3	0.00278934
DENND4A	3	0.00281348
PUS1	3	0.00286195
ANKRD49	3	0.00287535
ATP5EP2	3	0.00289747
KLRB1	3	0.00290704
TMEM109	3	0.00292036
CNOT2	3	0.00292349
RBBP4	3	0.00293874
ATP5A1	3	0.00293979
FURIN	3	0.00296479
CD6	3	0.00296635
VBP1	3	0.00298567
C18orf10	3	0.00299133
EP400	3	0.00300428
TSHZ2	3	0.00300763
DNAJC10	3	0.00300922
PLSCR3	3	0.00300994
PPP1R16A	3	0.00302395
SAMD4A	3	0.00302888
EEF2	3	0.00303336
UBE2L3	3	0.00303848
SH3KBP1	3	0.0030458
COPS7A	3	0.00305174
RASSF1	3	0.00306392
PI4KAP2	3	0.00308591
C14orf80	3	0.00308643
LGALS2	3	0.00309136
POMT1	3	0.00310703
RBMX	3	0.00311153
KLHDC4	3	0.00318586
BCS1L	3	0.00319441
BCL2L12	3	0.00323639
SPOP	3	0.00324555
TUT1	3	0.00325833
BRD9	3	0.00327836
EHD1	3	0.00327916
WDR74	3	0.00328905
TSTA3	3	0.0033176
XPO7	3	0.00333057
FANCE	3	0.00338823
DHX58	3	0.00342669
P2RY5	3	0.00344007
PRPF3	3	0.00344539
KRAS	3	0.00348747
MLL	3	0.00352767
GON4L	3	0.00355346
DNAH1	3	0.00361357
DHX16	3	0.00362399
ARHGEF7	3	0.00379924
PFKP	3	0.00385268
VAMP7	3	0.00386709
C1orf166	3	0.00387917
RTEL1	3	0.00388931
NAT10	3	0.00392098
HINFP	3	0.00392538
CKS1B	3	0.00397482
WDR51B	3	0.00399539
FBXO32	3	0.00404062
NCKIPSD	3	0.00408442
FEZ2	3	0.00413405
SCAMP1	3	0.00416532
FUK	3	0.00418249
PNMA3	3	0.00421777
AIMP2	3	0.00430345
GIMAP6	3	0.00431272
LOC648526	3	0.00432244
PDXP	3	0.00438147
RPRD1A	3	0.00449893
ALG13	3	0.00453621
MAN1B1	3	0.00501652
HBG1	3	0.00503054
NFX1	3	0.00506653
LOC127295	2	5.3e-06
TMEM63B	2	0.000161334
AMT	2	0.000312115
P4HTM	2	0.00031864
TAP1	2	0.000321133
CHSY1	2	0.000433102
C9orf45	2	0.000465872
USP15	2	0.000540046
ZBTB40	2	0.000558041
ZC3H3	2	0.000615654
SHARPIN	2	0.000616452
GIMAP5	2	0.000668313
GDE1	2	0.000693373
FAM89B	2	0.000723769
POLR2D	2	0.000729124
ROPN1B	2	0.000742429
REEP5	2	0.000830292
FAM116B	2	0.000836223
C10orf33	2	0.000848009
SLC38A5	2	0.00084846
PRR14	2	0.000912253
PRDX5	2	0.000923221
ZNF76	2	0.000958024
ROGDI	2	0.000985562
PRKAA1	2	0.000991002
NSUN2	2	0.00102714
UBL3	2	0.00103467
C11orf57	2	0.00104311
MDC1	2	0.00105447
RAB10	2	0.00109843
PNPLA7	2	0.00115867
LOC649841	2	0.00116156
FLJ10357	2	0.00117688
LOC653778	2	0.00119409
ZSWIM6	2	0.00119695
MCOLN2	2	0.00121212
ABHD14A	2	0.00122336
USP38	2	0.00122593
LOC732450	2	0.00123649
GPR65	2	0.00123723
C9orf72	2	0.0012401
ATHL1	2	0.00126904
TEX264	2	0.00130412
HIST2H2AC	2	0.0013187
HBXIP	2	0.00132222
MTP18	2	0.00132456
FGD3	2	0.00134957
TRIM44	2	0.00135088
NCOA4	2	0.00135627
ALDH9A1	2	0.00135939
HIST2H2AA3	2	0.00141779
NISCH	2	0.00144793
AGTPBP1	2	0.00145364
RNASEN	2	0.00148623
KIAA0174	2	0.00149757
MPV17	2	0.00151125
C14orf2	2	0.00153537
ZNF234	2	0.00155273
ZBTB34	2	0.00157933
TNC	2	0.00159274
HNRNPD	2	0.00162218
ARHGAP11A	2	0.00163405
LONP1	2	0.00164156
C10orf12	2	0.00164716
LPXN	2	0.00166372
LGALS12	2	0.00168263
SNRNP200	2	0.00169223
TNPO2	2	0.00174763
RANGAP1	2	0.00174981
ICAM4	2	0.00178029
SERP1	2	0.00178456
C11orf2	2	0.00179648
TARBP1	2	0.00180034
PATL1	2	0.00182269
MYPOP	2	0.00182461
RAD23A	2	0.00183146
ZBTB48	2	0.00183178
OVGP1	2	0.00183992
SNIP1	2	0.00185045
RAP2C	2	0.00185941
RNASEH1	2	0.00187296
TMEM86B	2	0.00187947
ZNF296	2	0.00188245
LSS	2	0.00188788
TMEM99	2	0.00190393
TMEM183A	2	0.00190653
TAF6L	2	0.00191292
VCP	2	0.00195245
OR52B6	2	0.00197058
ARRDC5	2	0.00197124
UBXN6	2	0.00198222
AGPAT9	2	0.00199306
ZNF274	2	0.00200337
RPS6KB1	2	0.00200413
ST8SIA4	2	0.00200744
CHD1	2	0.00201139
DNHD1	2	0.00203131
KCTD12	2	0.00203588
FLJ11783	2	0.00206368
ADORA1	2	0.00206689
HCCA2	2	0.00209009
GSTK1	2	0.00209935
COMMD10	2	0.00211397
EXOSC5	2	0.00212232
USH1G	2	0.00212852
ESYT1	2	0.00213
SAFB	2	0.00215014
IDUA	2	0.00215274
VIL2	2	0.00216442
RPL10A	2	0.00216889
METT10D	2	0.00219332
LOC441377	2	0.00219498
GLRX	2	0.00220166
SLC30A9	2	0.00221321
PHB	2	0.00224046
UBE2W	2	0.0022434
NTAN1	2	0.00224542
C2orf44	2	0.00225446
ORC5L	2	0.00225785
TMEM217	2	0.00229428
RTN4	2	0.00231205
NLRC5	2	0.00231403
LOC644039	2	0.00231457
C11orf59	2	0.00231849
COMMD6	2	0.00234941
GMEB2	2	0.00235211
COMMD8	2	0.00236707
TPM1	2	0.00236748
MUC6	2	0.00237037
CORO1C	2	0.00237878
SERINC1	2	0.00238952
FKBP11	2	0.00241469
RPRC1	2	0.00242749
LOC440348	2	0.00243856
COL8A2	2	0.00244161
LOC650518	2	0.00244515
C16orf35	2	0.00245674
CGGBP1	2	0.00248365
RAB6A	2	0.00251335
CUTA	2	0.00253145
LOC646195	2	0.00253238
WDR26	2	0.00253744
SH2D5	2	0.00255125
RP11-529I10.4	2	0.00256339
PDSS1	2	0.00257685
PIGU	2	0.00259761
MS4A6A	2	0.00260093
PHOSPHO1	2	0.00261311
VPS16	2	0.00262131
AHCYL1	2	0.00262454
CSNK1G2	2	0.00262722
NT5C	2	0.00263529
LIME1	2	0.00264179
LOC648210	2	0.00265589
MYC	2	0.00265867
ARHGAP4	2	0.00266383
C22orf30	2	0.00267794
LOC647340	2	0.00269722
GALT	2	0.00270401
LOC652968	2	0.00270613
ECHS1	2	0.00271337
ZFR	2	0.00272683
SMARCD1	2	0.00276029
CCDC60	2	0.00276421
SUB1	2	0.00278459
QARS	2	0.00278637
SNRPG	2	0.00280318
MOV10	2	0.00280426
RBM15B	2	0.00282297
WDR89	2	0.00282667
BAK1	2	0.00282849
ZNF224	2	0.00284338
DDX24	2	0.00284387
C19orf22	2	0.00285606
LOC642250	2	0.0028822
NELF	2	0.00288345
FEM1C	2	0.00288631
LAS1L	2	0.00289673
GBF1	2	0.00290047
DPYD	2	0.002912
TCEA3	2	0.00291578
EDEM1	2	0.00292981
HIVEP3	2	0.00293318
HNRPH1	2	0.00295246
RBP7	2	0.00296298
MAG	2	0.00297357
KLHDC3	2	0.00297588
ZFYVE16	2	0.00298539
HNMT	2	0.00301226
PRKRIP1	2	0.00301895
OTUD1	2	0.00302785
TRMT112	2	0.0030557
AZI2	2	0.00305981
YBX1	2	0.00307946
PSMC5	2	0.00308471
SP3	2	0.00309198
PAN2	2	0.00314952
SLC22A4	2	0.0031571
VIPR1	2	0.00316231
TTLL12	2	0.00316475
RAB3IL1	2	0.00319172
HNRPM	2	0.00321439
SEC11A	2	0.00322588
TMEM5	2	0.00323385
RSPO2	2	0.00324826
TMEM150A	2	0.00325171
RGS18	2	0.00326011
KIAA1967	2	0.0033188
C17orf70	2	0.00333551
CHD8	2	0.00333752
ATXN10	2	0.00335048
C5orf32	2	0.00335402
SBK1	2	0.00335571
YPEL2	2	0.00338077
CTSD	2	0.00341516
ATP2A3	2	0.00341597
CYTSA	2	0.00341918
AP2S1	2	0.00343041
C5orf21	2	0.0034314
KRTAP4-7	2	0.00346816
PHGDH	2	0.00347676
BLVRB	2	0.00349835
SPAG7	2	0.00350804
TFB1M	2	0.00357131
WDR54	2	0.00357799
ENO1	2	0.00362041
UTX	2	0.00364402
CNDP2	2	0.00365165
FOXRED1	2	0.00365403
SAFB2	2	0.00368882
ALG9	2	0.00369658
DHX32	2	0.00372924
ERCC3	2	0.00375094
KIAA1600	2	0.00377739
RPL31	2	0.0037837
RBM4B	2	0.00378921
SKIV2L	2	0.00381711
CDK9	2	0.00383066
SLC14A1	2	0.00385883
RING1	2	0.00387229
FCGBP	2	0.00389249
RBM6	2	0.0039051
ILF3	2	0.00394567
SELT	2	0.00397106
MUTYH	2	0.0040022
RPS3A	2	0.00403
CD2BP2	2	0.0040387
CLEC16A	2	0.00405563
RUVBL1	2	0.0041391
RPUSD4	2	0.0041485
COMMD3	2	0.00417474
FZD7	2	0.00427274
LOC650276	2	0.00431202
ITGAE	2	0.00434823
CAMK1G	2	0.00437759
RP5-1022P6.2	2	0.00437797
CAPS	2	0.00439555
ACSL4	2	0.00439653
TMED5	2	0.00442205
IMP4	2	0.00443977
ACAD9	2	0.0044451
TMX1	2	0.00444803
SLC35A1	2	0.00445689
OSBPL8	2	0.00447094
HP	2	0.0044743
LOC728014	2	0.00454689
PBX4	2	0.00457577
HBQ1	2	0.00462452
RRM1	2	0.00465542
IGFBP1	2	0.00466452
SMG5	2	0.004666
SNORA70	2	0.00466657
CHMP5	2	0.00468236
RNMTL1	2	0.00471397
KTN1	2	0.0047246
ZBTB45	2	0.00473499
SEC22B	2	0.00475658
MRPS9	2	0.00477169
INTS1	2	0.00487354
SKAP1	2	0.00492648
TOMM40	2	0.00493558
POGK	2	0.00497853
QTRT1	2	0.00498907
C6orf62	2	0.00508746
SNRPB	2	0.0051909
BAG3	2	0.00524935
ATP1A1	2	0.00528027
WDFY1	2	0.0053318
GLUL	2	0.00533452
PIAS4	2	0.00553601
DSCR10	2	0.00586281
TRAF3IP2	2	0.00590052
KRT72	1	2.88e-06
RPL36	1	1.72e-05
C12orf57	1	2.54e-05
RPS28	1	3.81e-05
LOC731096	1	6.79e-05
LOC649946	1	7.15e-05
RPS5	1	8.43e-05
RPSA	1	8.74e-05
IMPDH2	1	8.75e-05
LDLRAP1	1	9.04e-05
TNFRSF25	1	0.000118788
PGLYRP1	1	0.000121932
MRPL38	1	0.000127369
ATXN1	1	0.00014022
RAPGEF6	1	0.000141914
RDH13	1	0.000143115
FAM159A	1	0.000149697
LOC649447	1	0.000152117
SAMM50	1	0.000163082
USP9X	1	0.000175511
APRT	1	0.00018209
LOC653314	1	0.00019268
SIGMAR1	1	0.000200664
NOSIP	1	0.000210468
MICAL2	1	0.000221361
EPHX2	1	0.000260745
LOC643433	1	0.0002713
RPLP1	1	0.000276215
RPL7A	1	0.000293419
TECR	1	0.00030027
MRPS10	1	0.000318914
EEF1G	1	0.000359847
LOC387841	1	0.000372066
ENO2	1	0.000379863
DGKA	1	0.00038928
ANAPC5	1	0.000394119
TBC1D10C	1	0.000403725
MAL	1	0.000405801
GVIN1	1	0.000412861
LTBP3	1	0.000440485
RAB31	1	0.000443062
FBL	1	0.000456323
GSDMB	1	0.000494781
HIP1R	1	0.000500958
OSBPL7	1	0.00050245
ATP5D	1	0.000504929
EDF1	1	0.000545944
RBM25	1	0.000565723
UBASH3A	1	0.000573998
PHB2	1	0.000577663
EDC3	1	0.000580106
2006-09-01	1	0.000595166
SUSD3	1	0.000599028
ID3	1	0.000600474
WBSCR22	1	0.000603317
RPL18A	1	0.00060362
RPL13L	1	0.000608798
LDOC1	1	0.000612323
LOC650898	1	0.000617224
SH3GLB1	1	0.000649462
MAP2K5	1	0.000654571
C6orf48	1	0.000662174
ZW10	1	0.000663651
ANKRD12	1	0.000679484
LOC729843	1	0.000691799
UBE2D3	1	0.000728048
CD5	1	0.000731913
POLR1E	1	0.000737508
NDUFB6	1	0.000737774
ATXN7L2	1	0.000748716
SARS2	1	0.000762759
RIC8A	1	0.000773041
LCMT1	1	0.000794198
SOX4	1	0.000807902
CRIPAK	1	0.000814173
MBOAT1	1	0.000816419
MGC52000	1	0.000823125
EIF3G	1	0.000823959
BIN1	1	0.000825587
FBXO31	1	0.000847974
NOP56	1	0.000853675
SEMA4D	1	0.000857452
PTEN	1	0.000866935
MC1R	1	0.000867759
NPL	1	0.000885445
EIF3L	1	0.000903486
LOC441743	1	0.000903496
NXT1	1	0.000906527
PLCXD1	1	0.000918859
ZBTB9	1	0.000924486
ERCC5	1	0.000928452
TMC6	1	0.000954118
RAP1GAP	1	0.000963276
GTF3C5	1	0.000967671
LOC387867	1	0.000994613
NLRP12	1	0.000999518
CD160	1	0.00100713
DDX56	1	0.0010555
UBE2H	1	0.00106302
PLVAP	1	0.00108062
RRS1	1	0.0011208
CPPED1	1	0.00112379
ACBD6	1	0.00112614
RPS13	1	0.00112648
PYGB	1	0.00112718
KIAA1267	1	0.00112823
TIMM10	1	0.00113954
RPS3	1	0.0011509
TBC1D15	1	0.00115274
PEX16	1	0.00115509
POLR1C	1	0.00116224
ARAF	1	0.00119952
MSI2	1	0.00120144
CD27	1	0.0012045
ZDHHC9	1	0.00122883
FAM26F	1	0.00123869
ACAP1	1	0.00124345
DENND2D	1	0.00127109
CCPG1	1	0.00127556
LOC283412	1	0.00128158
TSEN54	1	0.00128385
LOC727820	1	0.0013187
LMF2	1	0.00131957
ATP6V1D	1	0.00132385
SDPR	1	0.00133446
PTPN12	1	0.00133828
ATP5H	1	0.00134286
CREB5	1	0.00134732
CD320	1	0.00135052
LOC401019	1	0.00135327
RNF121	1	0.00136305
OR2W3	1	0.00138167
LOC390354	1	0.00138178
ZNF789	1	0.00138911
P2RY11	1	0.00139083
FLNB	1	0.0014121
PTGER4	1	0.00145506
CD3E	1	0.00146147
H2AFY2	1	0.0014788
C16orf30	1	0.00149343
PJA2	1	0.00150239
RBBP6	1	0.0015418
WDR73	1	0.00154818
HK3	1	0.00156054
TSPYL2	1	0.00156752
ZFP106	1	0.00159232
SNX10	1	0.00159968
COG1	1	0.00160721
TRIM58	1	0.00161063
RPL19	1	0.00161068
DNAJC30	1	0.00163092
CCDC107	1	0.00163336
C21orf2	1	0.00164057
GNA13	1	0.00165742
NDUFB10	1	0.00166324
LOC652071	1	0.00166702
KLC3	1	0.00166814
IARS	1	0.00167291
TLE4	1	0.00167958
STX10	1	0.00168057
FAM62B	1	0.00170763
CASZ1	1	0.00171112
IKBKB	1	0.00172017
NPIP	1	0.00172687
GIMAP1	1	0.0017356
UXT	1	0.0017369
CBX5	1	0.00174651
CDAN1	1	0.00174949
DCAF6	1	0.00176005
ZFAND5	1	0.00176719
UCKL1	1	0.0017712
UBE3A	1	0.00178536
RPP21	1	0.0018087
KTELC1	1	0.00181561
RALBP1	1	0.00181793
PLEKHB1	1	0.00182759
BCAS4	1	0.00183108
LOC441876	1	0.00185733
RTF1	1	0.00187163
RAB5A	1	0.00188755
IQGAP1	1	0.00189463
PAFAH1B3	1	0.00190302
CLEC4A	1	0.00190697
MFSD1	1	0.00190856
LOC643008	1	0.00191694
ARFGAP1	1	0.00191784
LOC730455	1	0.00191824
GYPC	1	0.00191934
SELM	1	0.0019206
FAM120A	1	0.00192557
C4orf29	1	0.00193408
PAICS	1	0.00193998
UBQLN1	1	0.00194647
ZDHHC16	1	0.00195583
MTIF2	1	0.00196005
LYL1	1	0.00196028
CSRNP2	1	0.00196172
EIF6	1	0.00196315
LOC389435	1	0.00198088
LAG3	1	0.00198263
FAM113A	1	0.00199227
TUBGCP6	1	0.00199832
CD3D	1	0.00200906
PIN1	1	0.00201914
CMTM8	1	0.00202685
ATG4B	1	0.00204674
ICAM2	1	0.00205536
ZNF101	1	0.00205722
ELAC2	1	0.00206205
ZNF434	1	0.00208121
ZNF275	1	0.0020842
PI4KAP1	1	0.00208811
RNF113A	1	0.0020885
GFOD1	1	0.00209825
C9orf142	1	0.00210264
RFFL	1	0.00210273
RSPRY1	1	0.00210325
RLTPR	1	0.00210332
MGMT	1	0.00210919
TTC15	1	0.0021186
LOC649049	1	0.00212108
RPIA	1	0.00213056
LOC642684	1	0.00214069
DAZAP1	1	0.00214349
DPYSL5	1	0.00215869
SYVN1	1	0.00216374
FLAD1	1	0.00216849
ABLIM1	1	0.00218259
CDC2L2	1	0.00219031
ARL4A	1	0.00219377
ZBTB7B	1	0.00220238
DNAJB1	1	0.00220273
POLR3K	1	0.00222189
GPR18	1	0.00223729
SLC35C2	1	0.00223904
ZNF493	1	0.00224224
MPDU1	1	0.00224277
TEX10	1	0.00224578
ZNF324	1	0.00224714
SLAMF1	1	0.00224893
DHX29	1	0.00226733
BCL11B	1	0.0022681
LOC645436	1	0.00226813
NPAT	1	0.00227346
FAM188A	1	0.00228232
PPP2R5A	1	0.00228485
IL18R1	1	0.00229499
NDUFB11	1	0.0023212
TRIM28	1	0.00233658
NDUFB8	1	0.00234422
SPOPL	1	0.0023501
IL11RA	1	0.00235425
PSME2	1	0.00235427
TMUB1	1	0.00236764
RPL7	1	0.00237666
LOC728734	1	0.00238623
RHOT2	1	0.00239167
RPS4X	1	0.00239466
C5orf30	1	0.0024024
DEM1	1	0.00240623
GPR146	1	0.00240976
HDAC3	1	0.00242457
PPP1CB	1	0.00242991
IPO9	1	0.00243287
ISCA1	1	0.00244916
UBE2Z	1	0.00245947
MGAM	1	0.00246201
TMEM158	1	0.0024689
DUS1L	1	0.00246927
TMEM41A	1	0.00247099
POU2F1	1	0.00248187
RASSF7	1	0.00248988
C3orf31	1	0.00250525
COBRA1	1	0.00250576
GPR175	1	0.00250873
CNPY4	1	0.00250905
VAMP1	1	0.00251622
SNX29	1	0.00254279
RTBDN	1	0.00255505
NEU1	1	0.00256457
MTA2	1	0.00256657
NSMCE1	1	0.0025733
PHF15	1	0.00257686
PTGS2	1	0.00258473
TSPAN18	1	0.00258569
C10orf104	1	0.00260683
CYB5R4	1	0.00261393
CDC25B	1	0.00262211
C7orf54	1	0.00262228
SF3B2	1	0.00262403
KPNA1	1	0.00262552
NDUFA4	1	0.00263113
TERF2	1	0.00263637
NR2C2AP	1	0.00264225
NP	1	0.00264377
CDK4	1	0.00265074
LOC388524	1	0.00265229
ARHGAP17	1	0.00265362
SIGIRR	1	0.00266019
PSMC4	1	0.0026606
PCF11	1	0.00266129
BOK	1	0.00267152
MIF	1	0.00267678
DSCAM	1	0.00267734
UBQLN4	1	0.00268445
DAD1	1	0.00271914
FBXO38	1	0.00272046
RASSF2	1	0.0027243
LOC653147	1	0.00274479
SLC27A3	1	0.00275035
SUZ12	1	0.00275252
DKFZp761P0423	1	0.00275525
AAK1	1	0.00276215
PCSK7	1	0.00277032
OR9A4	1	0.00278312
TMEM147	1	0.0027856
P2RY8	1	0.00278585
GOLGA8A	1	0.00278926
TXNL4B	1	0.00279524
DMD	1	0.00280927
RPS19	1	0.00281587
FAM105A	1	0.00282324
SDHAF1	1	0.00283127
CLTB	1	0.00284343
LOC653635	1	0.00284936
CCDC56	1	0.00285066
ATPBD1B	1	0.00285072
GGA2	1	0.00285593
EPHA1	1	0.0028645
SUPT5H	1	0.00287168
CACNG6	1	0.00287268
MAP3K4	1	0.00287482
PCID2	1	0.00288952
NPAL3	1	0.00289601
PAPD5	1	0.00290072
NUP93	1	0.00290181
DNAJA3	1	0.00291159
TSC1	1	0.00292424
DUSP15	1	0.00292457
SNRK	1	0.00293211
DCTD	1	0.00293534
PMCHL1	1	0.00294555
SHMT2	1	0.00294766
MOGS	1	0.0029485
ZNF581	1	0.00295288
PELP1	1	0.00296117
LEF1	1	0.00296333
TUBA1B	1	0.00297609
NKTR	1	0.00299502
IWS1	1	0.00299685
GNG7	1	0.0029977
LOC730841	1	0.0030032
FAM96A	1	0.0030037
LOC653333	1	0.00300837
S100A13	1	0.00302048
DYNLL1	1	0.00302111
CARD11	1	0.00303624
RNF14	1	0.00303731
ABHD14B	1	0.00305517
DOM3Z	1	0.00306317
DOCK11	1	0.00307016
RMI1	1	0.00307295
RPL38	1	0.00307304
OBFC2A	1	0.00307352
LOC440359	1	0.0030798
TP53BP1	1	0.00308168
COLQ	1	0.003082
DAB2	1	0.00308257
CYBRD1	1	0.00308414
DCP2	1	0.00308443
AP4B1	1	0.00308639
POLR3B	1	0.00308739
ZNF827	1	0.00308825
TMEM181	1	0.00309412
TSPAN3	1	0.00310619
CLEC4G	1	0.00313925
PMEPA1	1	0.00314317
TMOD1	1	0.003144
JMJD1C	1	0.00315046
LRFN3	1	0.00315594
C19orf48	1	0.00316812
AKR1B1	1	0.00317128
ENO3	1	0.00317177
SLC31A2	1	0.00317563
ZNRD1	1	0.00317729
ZMAT2	1	0.00318248
AP2M1	1	0.00319182
PLCH2	1	0.00320698
RAB21	1	0.00321017
PRKRIR	1	0.00321168
TBCD	1	0.00322204
ITGB7	1	0.00322797
PFKFB3	1	0.00325076
C19orf43	1	0.0032536
JAK1	1	0.00325827
LOC88523	1	0.0032642
FAM8A1	1	0.00327909
NDUFA3	1	0.00328284
BMP2K	1	0.00328587
CLEC4E	1	0.00328829
ETS1	1	0.00329818
SAAL1	1	0.00330591
MRPL13	1	0.00331425
TINF2	1	0.0033238
RABGAP1	1	0.00332872
AFG3L2	1	0.00333641
VEGFB	1	0.00333714
PPAP2C	1	0.00335308
2001-09-01	1	0.00335487
RBM14	1	0.00336338
CREG1	1	0.00337294
FAM50A	1	0.00340282
MTPN	1	0.00340861
ZYG11B	1	0.00340931
ABHD2	1	0.00341125
LOC644852	1	0.00342944
MUM1	1	0.00343361
ZNF91	1	0.00344027
COPS5	1	0.00347288
PUF60	1	0.00348357
LOC645018	1	0.00349084
TMCO1	1	0.00350106
POLR2A	1	0.00350772
TMEM59	1	0.00351571
SLC38A2	1	0.00351645
LOC645058	1	0.00352082
LOC220433	1	0.00352276
SPRYD3	1	0.00353535
WDR5	1	0.00354937
PPP3CB	1	0.00355356
C21orf7	1	0.00356049
FLJ21865	1	0.00356057
RCE1	1	0.00356472
LSM4	1	0.00356708
DIS3L2	1	0.00356732
TRERF1	1	0.00357244
HSD17B8	1	0.00358125
HIPK2	1	0.00359019
ENY2	1	0.00359121
TXNDC14	1	0.00359904
LOC644511	1	0.0036146
EIF3K	1	0.00363408
CDC42	1	0.00364418
MBD3	1	0.00365724
SH3BP5L	1	0.0036624
GARS	1	0.00366513
MCCC1	1	0.00366582
ORAI1	1	0.00366962
SDHA	1	0.00367083
PREB	1	0.00367992
BTBD1	1	0.00368435
HPS6	1	0.00370211
MYH9	1	0.00371149
PDLIM7	1	0.00371306
TMEM219	1	0.00371611
FOXN2	1	0.00371748
STK25	1	0.00371878
CCDC101	1	0.0037236
ACTR1B	1	0.00373495
NAT6	1	0.00373637
C4orf32	1	0.00374115
NME3	1	0.00374848
MAP1LC3B	1	0.00375675
TMEM167B	1	0.00376088
ACRBP	1	0.00376895
TOPORS	1	0.00377117
CD99L2	1	0.00377618
CLEC2D	1	0.00378052
RAB40C	1	0.00378799
TRAF3IP3	1	0.0037947
LAGE3	1	0.00380258
CD40LG	1	0.00380259
LY96	1	0.00380458
VPS33B	1	0.00382212
NIPSNAP1	1	0.00382418
DCTN2	1	0.00382682
GNAI3	1	0.00384953
LLGL1	1	0.00385584
PGRMC2	1	0.00385775
NSUN5	1	0.00385958
SNORD4A	1	0.00387079
SAR1B	1	0.00388272
U2AF2	1	0.00388597
C6orf130	1	0.00388874
KRT1	1	0.00390527
THADA	1	0.00391168
YDJC	1	0.0039118
TRIM56	1	0.0039126
RWDD1	1	0.00391843
FLJ20489	1	0.00392542
PRPF19	1	0.00392709
SMCR7L	1	0.00392937
NEDD9	1	0.0039392
TRIM68	1	0.003942
RAD9A	1	0.00394625
AARSD1	1	0.00395063
TRABD	1	0.00396012
THOC1	1	0.00396664
WDR13	1	0.00396707
CMPK1	1	0.00399162
MLEC	1	0.00399583
STK17B	1	0.00399924
ARL2	1	0.00400293
S100A8	1	0.00401592
BMS1	1	0.00401989
SENP7	1	0.00402124
MGC4677	1	0.00402157
UQCRHL	1	0.00402807
PLXNA3	1	0.00403175
SFRS17A	1	0.00403686
MRPS30	1	0.00403757
HAPLN3	1	0.00404466
PRMT2	1	0.00405128
TIGA1	1	0.00405721
KPNA4	1	0.00406352
ZNF335	1	0.0040688
MSL3	1	0.00408605
PPP1R11	1	0.00409534
C14orf129	1	0.00411619
DHX30	1	0.00411878
FLJ10081	1	0.00413237
CD247	1	0.00413638
USP5	1	0.00413691
CCNT2	1	0.00413964
RPL18	1	0.00414065
LMNA	1	0.00414231
EIF3D	1	0.00418744
CSDA	1	0.00420161
NRSN2	1	0.00420263
TBK1	1	0.00420937
GABARAPL2	1	0.00421975
VAMP2	1	0.00422649
ADAR	1	0.00423085
SLC16A6	1	0.00424148
MAF1	1	0.00424536
LOC728973	1	0.00424645
TMEM106C	1	0.00424859
GRWD1	1	0.00424871
PPM1A	1	0.00425374
RNF187	1	0.00425786
GTPBP6	1	0.00425867
GOT2	1	0.00426141
HAT1	1	0.00426226
CKAP5	1	0.00426499
SERGEF	1	0.00427051
TOR1A	1	0.00427124
LOC730534	1	0.00427876
LOC648695	1	0.00428565
RBM5	1	0.00428684
SLC38A1	1	0.00429597
NFIX	1	0.00430982
POMGNT1	1	0.00435283
RPL26L1	1	0.00436641
LDHB	1	0.00437128
ASNS	1	0.00437537
GSDMD	1	0.0043879
GNLY	1	0.00439779
CBY1	1	0.00440022
DGKQ	1	0.00441315
CDC40	1	0.00442429
ARL6IP6	1	0.00442884
ADCK4	1	0.0044362
LOC646783	1	0.00444716
RPA2	1	0.00446117
DDX19B	1	0.00446217
VCPIP1	1	0.00446758
UPF3A	1	0.00447328
PFAS	1	0.00448179
KIAA0430	1	0.00448435
HARS2	1	0.00450632
GIPC1	1	0.00452589
PFDN2	1	0.00453037
LOC644029	1	0.00453662
HOXB2	1	0.00454304
LOC650098	1	0.00454949
GLUD1	1	0.00460014
GNG10	1	0.00461086
REXO1	1	0.00461634
PAN3	1	0.00463092
SEPN1	1	0.00463186
MADD	1	0.00463215
CNIH4	1	0.00463708
PCBP1	1	0.00463815
CBX6	1	0.0046414
AIP	1	0.00467628
ACTG1	1	0.00468174
AGRN	1	0.00469255
PTMS	1	0.00469904
DYRK1A	1	0.00471301
CCDC102A	1	0.00471587
BCL7C	1	0.00472338
C2orf28	1	0.00473178
AKAP13	1	0.00474164
CXorf40A	1	0.00475458
VGLL4	1	0.0047559
FOXP1	1	0.00476028
LTA	1	0.00476384
C7orf30	1	0.00477369
LOC338799	1	0.00478019
ELF2	1	0.00478331
TBC1D25	1	0.00479608
FAM38A	1	0.00480104
SLC25A43	1	0.00480385
NUP85	1	0.00481072
CNNM3	1	0.00481988
LOC285053	1	0.00481999
OSGEP	1	0.00483142
MST4	1	0.00483531
MGC72104	1	0.00483745
LCK	1	0.00485058
FAM3A	1	0.00490452
C18orf25	1	0.00493661
CHD9	1	0.00494039
PRR5	1	0.00494376
C5orf15	1	0.00495643
COX7C	1	0.00499983
TRAF1	1	0.0050263
TSPAN32	1	0.00505912
SPCS1	1	0.00507177
ATP6V1A	1	0.00509476
CORO2A	1	0.00509972
MORC2	1	0.00510114
CCNB1IP1	1	0.00511385
CLDND2	1	0.00512429
DBP	1	0.00512738
SNRPA	1	0.00514576
LRRK2	1	0.00518372
DDX51	1	0.00518631
CHD3	1	0.005203
B3GAT3	1	0.00520602
ATP5G1	1	0.00523296
TRAM2	1	0.00524416
C22orf29	1	0.00524561
COMMD7	1	0.00524721
C16orf13	1	0.00526428
PHKG2	1	0.00526843
TRAP1	1	0.00527382
FBXO11	1	0.00529671
PSMA5	1	0.00531302
PIGT	1	0.0053155
CD2	1	0.00532321
GPC6	1	0.00532955
MRPL41	1	0.0053319
ISG20L1	1	0.00534141
APOA1BP	1	0.00537129
ANO9	1	0.00537157
PDE9A	1	0.0053831
GSR	1	0.00539026
RBM41	1	0.00541181
LMBRD1	1	0.00541399
C10orf2	1	0.00541583
ATP6AP2	1	0.00544848
WDR82	1	0.00545056
SLC25A37	1	0.00549396
COPB1	1	0.00549844
SIRPG	1	0.00550394
C4orf18	1	0.00553627
COX8A	1	0.00554623
RPL7L1	1	0.0055572
CHPT1	1	0.00560586
ZEB2	1	0.00562142
POLR2G	1	0.00562751
C9orf23	1	0.00564226
POLE3	1	0.00566908
MAD1L1	1	0.00567756
NHP2	1	0.00570382
LSM2	1	0.00571227
PPP4R1	1	0.00571465
PAIP2	1	0.00572147
CRIP2	1	0.00573074
DKFZp686K1684	1	0.00573142
NDUFS8	1	0.00574649
ZMYM6	1	0.00574894
CYFIP2	1	0.00578594
LMNB1	1	0.00579951
GPBP1L1	1	0.00581466
LOC202134	1	0.00584268
GOT1	1	0.00584981
CHMP4A	1	0.00585086
MED6	1	0.00587678
FOXM1	1	0.00588126
PPP2R5D	1	0.00592461
EMP3	1	0.00594102
BIRC2	1	0.00596318
MIB2	1	0.00597664
C5orf39	1	0.00597974
PIGC	1	0.00599402
BZRAP1	1	0.00599519
BBX	1	0.00602963
HCST	1	0.00603567
IVD	1	0.00605502
LY9	1	0.00606659
HPSE	1	0.00609061
CCR1	1	0.00609587
RNF160	1	0.00611151
KIAA1598	1	0.00611454
CSNK2A2	1	0.00611594
PLOD3	1	0.00618066
POLR2H	1	0.00620405
TICAM2	1	0.00621818
GABARAPL1	1	0.00622967
MRPL2	1	0.0062577
URM1	1	0.00626307
CLK1	1	0.00629453
FICD	1	0.00633015
RNF26	1	0.00636177
DCP1A	1	0.00636418
PCMT1	1	0.00636554
C3orf75	1	0.00636958
C8orf16	1	0.00637032
B2M	1	0.00638361
METTL13	1	0.0063939
TBRG4	1	0.00640189
VAV3	1	0.00640776
SULF2	1	0.00640827
DECR2	1	0.00642291
STX7	1	0.00642842
SNRPN	1	0.00646948
ADAM10	1	0.00651451
XAB2	1	0.0065466
FLVCR2	1	0.00657407
TMEM30A	1	0.00660301
LOC730050	1	0.00661377
SLC10A3	1	0.006618
FLJ11795	1	0.00662705
LGTN	1	0.00663126
SF3B1	1	0.00663565
CLINT1	1	0.00665223
CLPP	1	0.00671601
UBE2A	1	0.00673525
YOD1	1	0.00676211
PVRIG	1	0.00679021
CD93	1	0.00680864
NAALADL1	1	0.00681443
NMT2	1	0.0068299
MGST2	1	0.00684092
ZNF444	1	0.00684843
ISOC2	1	0.00685149
RAB11FIP5	1	0.00685337
SEC31B	1	0.00686581
PTGDS	1	0.00686969
LPGAT1	1	0.00687862
CDKN2D	1	0.00688614
LOC606724	1	0.00691982
RNF219	1	0.00692659
GOLGA3	1	0.00694272
LOC731486	1	0.00700331
STIP1	1	0.00701751
CPT1B	1	0.00701843
ZMPSTE24	1	0.00703214
PDPR	1	0.00708036
ZFP90	1	0.00708092
PRPF38B	1	0.00710414
HNRNPUL2	1	0.00712827
BAZ1B	1	0.00715415
